# Supplementary material for: Characterization and Localization of Sol g 2.1 Protein from Solenopsis geminata Fire Ant Venom in the Central Nervous System of Injected Crickets (Acheta domestica)
Source: Int J Mol Sci. 2023 Oct 1;24(19):14814. doi: 10.3390/ijms241914814 (PMC10573061; doi:10.3390/ijms241914814)
Supplement: Supplementary file 1 [file ijms-24-14814-s001.zip]

Archive with 1 entries (1 files):
- ijms-2618190-supplementary-final.pdf
